# Supplementary material for: Immunological profiling of rheumatoid factor-positive primary Sjögren’s syndrome by single-cell RNA sequencing
Source: Front Immunol. 2026 Jun 11;17:1822615. doi: 10.3389/fimmu.2026.1822615 (PMC13294184; doi:10.3389/fimmu.2026.1822615)
Supplement: Supplementary file 1 [file Table1.xlsx]

## Sheet: Patient characteristics
Supplementary table 1. Patient characteristics at baseline.
Patient	ID	Sex	Age, years	Disease duration, years	ANA, ≥1:80	SSA	SSB	Ro-52	CENPB	RNP	ESR, mm/h	CRP, mg/dL	WBC, × 109/L	NEUT, × 109/L	LYM, × 109/L	HB, g/L	PLT, × 109/L	IgG, g/L	IgA, g/L	IgM, g/L	C3, g/L	C4, g/L	RF, IU/mL	ESSDAI
RF- 1	pSS01	F	58	8	1	0	0	0	1	0	3	0.125	3.42	1.89	0.9	123	183	9.52	1	1.2	0.644	0.183	0	7
RF- 2	pSS04	F	26	2	0	0	0	0	0	0	2	0.204	3.88	1.75	1.51	127	206	11.6	1.52	1.79	0.67	0.14	0	1
RF- 3	pSS10	F	52	2	1	1	0	1	1	1	10	<0.100	2.35	1.23	0.9	121	188	17	4.41	0.367	0.446	0.112	0	3
RF- 4	pSS13	F	60	20	0	0	0	0	0	0	7	0.618	6.24	3.09	1.65	146	152	8.51	3.89	1.05	1.11	0.369	0	4
RF- 5	pSS14	F	36	31	0	1	0	0	0	0	25	0.114	6.37	3.35	2.51	134	320	13.3	3.55	0.678	1.05	0.39	0	8
RF- 6	pSS15	F	54	1	1	1	1	1	0	0	12	0.108	3.65	2.42	0.82	138	209	18.7	3.58	1.14	0.949	0.178	0	4
RF+ 1	pSS02	F	51	2	1	1	1	1	0	0	30	0.124	2.46	1.26	0.95	123	129	22.3	4.34	0.824	0.652	0.177	98.8	4
RF+ 2	pSS05	F	60	1	1	1	1	1	0	0	33	0.226	2.41	1.4	0.82	124	210	21.3	6.22	1.15	1.1	0.174	438	22
RF+ 3	pSS06	F	50	3	1	1	0	1	0	0	16	0.118	2.96	1.24	1.53	132	140	17.2	3.26	2.68	0.608	0.182	132	4
RF+ 4	pSS09	F	61	13	1	1	1	1	1	0	27	0.227	3.98	2.6	0.99	114	150	26.2	2.51	1.13	0.808	0.15	114	8
RF+ 5	pSS11	F	60	2	1	0	0	0	0	1	39	0.181	4.91	3.84	0.78	108	226	33.4	3.83	1.68	0.66	0.156	1420	18
RF+ 6	pSS17	F	75	10	1	1	0	1	0	0	61	0.235	8.51	4.43	2.72	116	323	14.3	3.23	1	0.91	0.161	88.4	4
ESR: erythrocyte sedimentation rate; CRP: C-reactive protein; ESSDAI: the European league against Rheumatism classification criteria (EULAR) Sjögren's syndrome disease activity index; IgG: immunoglobulin G; IgA: immunoglobulin A; IgM: immunoglobulin M
ID refers to the original record number in the source database.
